# Supplementary material for: Inhibitory Effects against Alpha-Amylase of an Enriched Polyphenol Extract from Pericarp of Mangosteen (Garcinia mangostana)
Source: Foods. 2022 Mar 29;11(7):1001. doi: 10.3390/foods11071001 (PMC8997748; doi:10.3390/foods11071001)
Supplement: Supplementary file 1 [file foods-11-01001-s001.zip]

Archive with 1 entries (1 files):
- foods-1651706-supplementary.pdf
